# Supplementary material for: Biofilms in Diabetic Foot Ulcers: Impact, Risk Factors and Control Strategies
Source: Int J Mol Sci. 2021 Jul 31;22(15):8278. doi: 10.3390/ijms22158278 (PMC8347492; doi:10.3390/ijms22158278)
Supplement: Supplementary file 1 [file ijms-22-08278-s001.zip]

Archive with 1 entries (1 files):
- ijms-1279738-supplementary.pdf
